# Supplementary material for: Brain network dynamics codify heterogeneity in seizure evolution
Source: Brain Commun. 2022 Sep 16;4(5):fcac234. doi: 10.1093/braincomms/fcac234 (PMC9527667; doi:10.1093/braincomms/fcac234)
Supplement: fcac234_Supplementary_Data [file fcac234_supplementary_data.zip]

Archive with 11 entries (11 files):
- Manuscript_original_submission.pdf
- Manuscript_revision_1.pdf
- Manuscript_revision_2.pdf
- Original_submission_decision_letter.pdf
- Response_to_reviewers_comments_original.pdf
- Response_to_reviewers_comments_revision 1.pdf
- Response_to_reviewers_comments_revision_2.pdf
- Revision_1_decision_letter.pdf
- Revision_2_decision_letter.pdf
- Revision_3_decision_letter.pdf
- Supplementary Material..docx
